# Supplementary material for: PARP1 orchestrates variant histone exchange in signal-mediated transcriptional activation
Source: EMBO Rep. 2013 Oct 22;14(12):1084–91. doi: 10.1038/embor.2013.164 (PMC3981078; doi:10.1038/embor.2013.164)
Supplement: Supplementary Information [file embor2013164s2.xls]

## Sheet: Sheet1
	Fig.1 I relative fos expression
	exp1
		parp1 -/- MEF
		empty	WT	E988K
	0	0.99997	0.999991	1.00006
	30	48.0944	87.2249	47.8556
	45	31.2074	62.392	56.1247
	exp2
		parp1 -/- MEF
		empty	WT	E988K
	0	1.00001	1.00003	0.999991
	30	49.858	75.8889	40.2973
	45	53.3879	72.2408	44.9328
	Fig.3 D % of input
	exp1
		p400 ChIP		Ino80 ChIP		PAR ChIP
		WT	parp-/1	WT	parp-/1	WT	parp-/1
	0	0.117062	0.0879336	0.0916499	0.13627	0.110143	0.154282
	5	0.0328131	0.104123	0.129799	0.136516	0.375644	0.225054
	10	0.124993	0.103375	0.150268	0.00389211	0.111649	0.280913
	15	0.421962	0.182914	0.231724	0.114199	0.180239	0.135623
	exp2
		p400 ChIP		Ino80 ChIP		PAR ChIP
		WT	parp-/1	WT	parp-/1	WT	parp-/1
	0	0.260809	0.0283747	0.13585	0.0255073	0.453362	0.0622637
	5	0.138389	0.033447	0.0641953	0.00931198	0.68492	0.0372427
	10	0.261027	0.0260228	0.0562341	0.00476183	0.385202	0.0441305
	15	0.392321	0.0332082	0.135423	0.0206774	0.346022	0.206554
	Fig.5 B H2A.z/H2A ratio
	exp1
		WT	parp-/-
	0	1	0.356449
	5	0.566157	0.433904
	10	0.272485	0.357576
	15	0.436063	0.194331
	exp2
		WT	parp-/-
	0	1	0.342321
	5	0.865222	0.107377
	10	0.436472	0.185653
	15	0.6028	0.0483822
	Fig.S5 A Relative binding
	exp1
		H2A.z	H2A	H3
	0	1	1	1
	10	0.585567	2.14899	1.08895
	exp2
		H2A.z	H2A	H3
	0	1	1.31775	1.23304
	10	0.509619	1.53859	0.866022
	Fig.S5 D H2A.z/H2A ratio
	exp1
		WT	parp-/-
	0	0.981874	0.960587
	5	0.589744	0.913724
	10	0.610635	0.766138
	exp2
		WT	parp-/-
	0	1.03056	0.883834
	5	0.496251	0.966553
	10	0.609939	0.764838
